# Supplementary material for: Site-Specific Changes in Cytosine Methylation in Promoters of the Genes Encoding the Membrane Subunits of Succinate Dehydrogenase During Germination of Maize Seeds
Source: Int J Mol Sci. 2025 Aug 19;26(16):8010. doi: 10.3390/ijms26168010 (PMC12386843; doi:10.3390/ijms26168010)
Supplement: Supplementary file 1 [file ijms-26-08010-s001.zip]

Archive with 1 entries (1 files):
- ijms-3756572-supplementary.pdf
